# Supplementary material for: A novel method to establish the rabbit model of knee osteoarthritis: intra-articular injection of SDF-1 induces OA
Source: BMC Musculoskelet Disord. 2021 Apr 3;22:329. doi: 10.1186/s12891-021-04188-7 (PMC8019508; doi:10.1186/s12891-021-04188-7)
Supplement: Supplementary file 1 — Additional file 1. [file 12891_2021_4188_MOESM1_ESM.zip]

Archive with 2 entries (2 files):
- Figure 8A B Original/Figure 8A original.tif
- Figure 8A B Original/Figure 8B original.tif
